# Supplementary material for: Comparison of intensity normalization methods in prostate, brain, and breast cancer multi-parametric magnetic resonance imaging
Source: Front Oncol. 2025 Feb 7;15:1433444. doi: 10.3389/fonc.2025.1433444 (PMC11842255; doi:10.3389/fonc.2025.1433444)
Supplement: Supplementary file 2 [file DataSheet1.csv]

comparison	sort	feature	result	pooledSD	pval
Site 1 v Site 2	1	im_mean	Unequal	1170.15	1.00
Site 1 v Site 3	1	im_mean	Unequal	1076.48	1.00
Site 2 v Site 3	1	im_mean	Unequal	95.78	1.00
GE v Siemens	1	im_mean	Unequal	1105.90	1.00
GE v Philips	1	im_mean	Unequal	893.33	1.00
Siemens v Philips	1	im_mean	Unequal	239.93	1.00
3 T v 1.5 T	1	im_mean	Unequal	1144.14	1.00
ERC v nERC	1	im_mean	Unequal	1106.34	0.66
Site 1 v Site 2	2	sdnorm_mean	Unequal	0.51	1.00
Site 1 v Site 3	2	sdnorm_mean	Equal	0.48	<0.001
Site 2 v Site 3	2	sdnorm_mean	Unequal	0.38	1.00
GE v Siemens	2	sdnorm_mean	Unequal	0.53	1.00
GE v Philips	2	sdnorm_mean	Equal	0.48	<0.001
Siemens v Philips	2	sdnorm_mean	Unequal	0.44	1.00
3 T v 1.5 T	2	sdnorm_mean	Unequal	0.48	1.00
ERC v nERC	2	sdnorm_mean	Equal	0.49	<0.001
Site 1 v Site 2	3	zscore_mean	Equal	0.00	<0.001
Site 1 v Site 3	3	zscore_mean	Equal	0.00	<0.001
Site 2 v Site 3	3	zscore_mean	Equal	0.00	<0.001
GE v Siemens	3	zscore_mean	Equal	0.00	<0.001
GE v Philips	3	zscore_mean	Equal	0.00	<0.001
Siemens v Philips	3	zscore_mean	Equal	0.00	<0.001
3 T v 1.5 T	3	zscore_mean	Equal	0.00	<0.001
ERC v nERC	3	zscore_mean	Equal	0.00	<0.001
Site 1 v Site 2	4	minmax_mean	Equal	0.06	<0.001
Site 1 v Site 3	4	minmax_mean	Equal	0.05	<0.001
Site 2 v Site 3	4	minmax_mean	Equal	0.04	<0.001
GE v Siemens	4	minmax_mean	Equal	0.05	<0.001
GE v Philips	4	minmax_mean	Equal	0.05	<0.001
Siemens v Philips	4	minmax_mean	Equal	0.05	<0.001
3 T v 1.5 T	4	minmax_mean	Equal	0.05	<0.001
ERC v nERC	4	minmax_mean	Equal	0.04	<0.001
Site 1 v Site 2	5	scaled_mean	Equal	0.05	<0.001
Site 1 v Site 3	5	scaled_mean	Equal	0.05	<0.001
Site 2 v Site 3	5	scaled_mean	Equal	0.04	<0.001
GE v Siemens	5	scaled_mean	Equal	0.05	<0.001
GE v Philips	5	scaled_mean	Equal	0.05	<0.001
Siemens v Philips	5	scaled_mean	Equal	0.05	<0.001
3 T v 1.5 T	5	scaled_mean	Equal	0.05	<0.001
ERC v nERC	5	scaled_mean	Equal	0.04	<0.001
Site 1 v Site 2	6	roi1_mean	Unequal	0.46	0.88
Site 1 v Site 3	6	roi1_mean	Equal	0.49	0.32
Site 2 v Site 3	6	roi1_mean	Equal	0.38	<0.001
GE v Siemens	6	roi1_mean	Unequal	0.49	1.00
GE v Philips	6	roi1_mean	Unequal	0.47	0.98
Siemens v Philips	6	roi1_mean	Equal	0.35	<0.001
3 T v 1.5 T	6	roi1_mean	Equal	0.48	0.35
ERC v nERC	6	roi1_mean	Equal	0.52	<0.001
Site 1 v Site 2	7	roi2_mean	Unequal	4.34	1.00
Site 1 v Site 3	7	roi2_mean	Unequal	4.01	1.00
Site 2 v Site 3	7	roi2_mean	Unequal	0.35	0.58
GE v Siemens	7	roi2_mean	Unequal	4.84	1.00
GE v Philips	7	roi2_mean	Unequal	3.86	1.00
Siemens v Philips	7	roi2_mean	Unequal	0.53	0.95
3 T v 1.5 T	7	roi2_mean	Unequal	3.84	1.00
ERC v nERC	7	roi2_mean	Unequal	6.24	0.85
Site 1 v Site 2	1	im_var	Unequal	822592.46	1.00
Site 1 v Site 3	1	im_var	Unequal	757378.87	1.00
Site 2 v Site 3	1	im_var	Unequal	24493.88	1.00
GE v Siemens	1	im_var	Unequal	845374.17	1.00
GE v Philips	1	im_var	Unequal	676219.94	1.00
Siemens v Philips	1	im_var	Unequal	121920.47	1.00
3 T v 1.5 T	1	im_var	Unequal	754711.15	1.00
ERC v nERC	1	im_var	Unequal	979507.50	0.79
Site 1 v Site 2	2	sdnorm_var	Equal	0.00	<0.001
Site 1 v Site 3	2	sdnorm_var	Equal	0.00	<0.001
Site 2 v Site 3	2	sdnorm_var	Equal	0.00	<0.001
GE v Siemens	2	sdnorm_var	Equal	0.00	<0.001
GE v Philips	2	sdnorm_var	Equal	0.00	<0.001
Siemens v Philips	2	sdnorm_var	Equal	0.00	<0.001
3 T v 1.5 T	2	sdnorm_var	Equal	0.00	<0.001
ERC v nERC	2	sdnorm_var	Equal	0.00	<0.001
Site 1 v Site 2	3	zscore_var	Equal	0.00	<0.001
Site 1 v Site 3	3	zscore_var	Equal	0.00	<0.001
Site 2 v Site 3	3	zscore_var	Equal	0.00	<0.001
GE v Siemens	3	zscore_var	Equal	0.00	<0.001
GE v Philips	3	zscore_var	Equal	0.00	<0.001
Siemens v Philips	3	zscore_var	Equal	0.00	<0.001
3 T v 1.5 T	3	zscore_var	Equal	0.00	<0.001
ERC v nERC	3	zscore_var	Equal	0.00	<0.001
Site 1 v Site 2	4	minmax_var	Equal	0.01	<0.001
Site 1 v Site 3	4	minmax_var	Equal	0.01	<0.001
Site 2 v Site 3	4	minmax_var	Equal	0.01	<0.001
GE v Siemens	4	minmax_var	Equal	0.01	<0.001
GE v Philips	4	minmax_var	Equal	0.01	<0.001
Siemens v Philips	4	minmax_var	Equal	0.01	<0.001
3 T v 1.5 T	4	minmax_var	Equal	0.01	<0.001
ERC v nERC	4	minmax_var	Equal	0.00	<0.001
Site 1 v Site 2	5	scaled_var	Equal	0.00	<0.001
Site 1 v Site 3	5	scaled_var	Equal	0.00	<0.001
Site 2 v Site 3	5	scaled_var	Equal	0.00	<0.001
GE v Siemens	5	scaled_var	Equal	0.00	<0.001
GE v Philips	5	scaled_var	Equal	0.00	<0.001
Siemens v Philips	5	scaled_var	Equal	0.00	<0.001
3 T v 1.5 T	5	scaled_var	Equal	0.00	<0.001
ERC v nERC	5	scaled_var	Equal	0.00	<0.001
Site 1 v Site 2	6	roi1_var	Equal	0.18	<0.001
Site 1 v Site 3	6	roi1_var	Equal	0.24	<0.001
Site 2 v Site 3	6	roi1_var	Equal	0.24	<0.001
GE v Siemens	6	roi1_var	Equal	0.20	<0.001
GE v Philips	6	roi1_var	Equal	0.23	<0.001
Siemens v Philips	6	roi1_var	Equal	0.21	<0.001
3 T v 1.5 T	6	roi1_var	Equal	0.22	<0.001
ERC v nERC	6	roi1_var	Equal	0.24	<0.001
Site 1 v Site 2	7	roi2_var	Unequal	13.50	1.00
Site 1 v Site 3	7	roi2_var	Unequal	12.43	1.00
Site 2 v Site 3	7	roi2_var	Equal	0.24	<0.001
GE v Siemens	7	roi2_var	Unequal	15.33	1.00
GE v Philips	7	roi2_var	Unequal	12.14	1.00
Siemens v Philips	7	roi2_var	Equal	0.40	<0.001
3 T v 1.5 T	7	roi2_var	Unequal	11.76	0.99
ERC v nERC	7	roi2_var	Unequal	20.42	0.97
Site 1 v Site 2	1	im_skew	Equal	0.43	<0.001
Site 1 v Site 3	1	im_skew	Equal	0.41	<0.001
Site 2 v Site 3	1	im_skew	Equal	0.31	0.11
GE v Siemens	1	im_skew	Equal	0.38	<0.001
GE v Philips	1	im_skew	Equal	0.40	0.00
Siemens v Philips	1	im_skew	Equal	0.40	0.06
3 T v 1.5 T	1	im_skew	Equal	0.40	0.00
ERC v nERC	1	im_skew	Equal	0.32	<0.001
Site 1 v Site 2	2	sdnorm_skew	Equal	0.43	<0.001
Site 1 v Site 3	2	sdnorm_skew	Equal	0.41	<0.001
Site 2 v Site 3	2	sdnorm_skew	Equal	0.31	0.11
GE v Siemens	2	sdnorm_skew	Equal	0.38	<0.001
GE v Philips	2	sdnorm_skew	Equal	0.40	0.00
Siemens v Philips	2	sdnorm_skew	Equal	0.40	0.06
3 T v 1.5 T	2	sdnorm_skew	Equal	0.40	0.00
ERC v nERC	2	sdnorm_skew	Equal	0.32	<0.001
Site 1 v Site 2	3	zscore_skew	Equal	0.43	<0.001
Site 1 v Site 3	3	zscore_skew	Equal	0.41	<0.001
Site 2 v Site 3	3	zscore_skew	Equal	0.31	0.11
GE v Siemens	3	zscore_skew	Equal	0.38	<0.001
GE v Philips	3	zscore_skew	Equal	0.40	0.00
Siemens v Philips	3	zscore_skew	Equal	0.40	0.06
3 T v 1.5 T	3	zscore_skew	Equal	0.40	0.00
ERC v nERC	3	zscore_skew	Equal	0.32	<0.001
Site 1 v Site 2	4	minmax_skew	Equal	0.43	<0.001
Site 1 v Site 3	4	minmax_skew	Equal	0.41	<0.001
Site 2 v Site 3	4	minmax_skew	Equal	0.31	0.11
GE v Siemens	4	minmax_skew	Equal	0.38	<0.001
GE v Philips	4	minmax_skew	Equal	0.40	0.00
Siemens v Philips	4	minmax_skew	Equal	0.40	0.06
3 T v 1.5 T	4	minmax_skew	Equal	0.40	0.00
ERC v nERC	4	minmax_skew	Equal	0.32	<0.001
Site 1 v Site 2	5	scaled_skew	Equal	0.43	<0.001
Site 1 v Site 3	5	scaled_skew	Equal	0.41	<0.001
Site 2 v Site 3	5	scaled_skew	Equal	0.31	0.11
GE v Siemens	5	scaled_skew	Equal	0.38	<0.001
GE v Philips	5	scaled_skew	Equal	0.40	0.00
Siemens v Philips	5	scaled_skew	Equal	0.40	0.06
3 T v 1.5 T	5	scaled_skew	Equal	0.40	0.00
ERC v nERC	5	scaled_skew	Equal	0.32	<0.001
Site 1 v Site 2	6	roi1_skew	Equal	0.43	<0.001
Site 1 v Site 3	6	roi1_skew	Equal	0.41	<0.001
Site 2 v Site 3	6	roi1_skew	Equal	0.31	0.11
GE v Siemens	6	roi1_skew	Equal	0.38	<0.001
GE v Philips	6	roi1_skew	Equal	0.40	0.00
Siemens v Philips	6	roi1_skew	Equal	0.40	0.06
3 T v 1.5 T	6	roi1_skew	Equal	0.40	0.00
ERC v nERC	6	roi1_skew	Equal	0.32	<0.001
Site 1 v Site 2	7	roi2_skew	Equal	0.43	<0.001
Site 1 v Site 3	7	roi2_skew	Equal	0.41	<0.001
Site 2 v Site 3	7	roi2_skew	Equal	0.31	0.11
GE v Siemens	7	roi2_skew	Equal	0.38	<0.001
GE v Philips	7	roi2_skew	Equal	0.40	0.00
Siemens v Philips	7	roi2_skew	Equal	0.40	0.06
3 T v 1.5 T	7	roi2_skew	Equal	0.40	0.00
ERC v nERC	7	roi2_skew	Equal	0.32	<0.001
Site 1 v Site 2	1	im_kurt	Equal	2.18	0.48
Site 1 v Site 3	1	im_kurt	Unequal	2.04	0.97
Site 2 v Site 3	1	im_kurt	Unequal	1.23	0.68
GE v Siemens	1	im_kurt	Unequal	1.63	0.69
GE v Philips	1	im_kurt	Unequal	2.05	0.89
Siemens v Philips	1	im_kurt	Equal	2.12	0.24
3 T v 1.5 T	1	im_kurt	Equal	1.98	0.16
ERC v nERC	1	im_kurt	Equal	1.41	0.08
Site 1 v Site 2	2	sdnorm_kurt	Equal	2.18	0.48
Site 1 v Site 3	2	sdnorm_kurt	Unequal	2.04	0.97
Site 2 v Site 3	2	sdnorm_kurt	Unequal	1.23	0.68
GE v Siemens	2	sdnorm_kurt	Unequal	1.63	0.69
GE v Philips	2	sdnorm_kurt	Unequal	2.05	0.89
Siemens v Philips	2	sdnorm_kurt	Equal	2.12	0.24
3 T v 1.5 T	2	sdnorm_kurt	Equal	1.98	0.16
ERC v nERC	2	sdnorm_kurt	Equal	1.41	0.08
Site 1 v Site 2	3	zscore_kurt	Equal	2.18	0.48
Site 1 v Site 3	3	zscore_kurt	Unequal	2.04	0.97
Site 2 v Site 3	3	zscore_kurt	Unequal	1.23	0.68
GE v Siemens	3	zscore_kurt	Unequal	1.63	0.69
GE v Philips	3	zscore_kurt	Unequal	2.05	0.89
Siemens v Philips	3	zscore_kurt	Equal	2.12	0.24
3 T v 1.5 T	3	zscore_kurt	Equal	1.98	0.16
ERC v nERC	3	zscore_kurt	Equal	1.41	0.08
Site 1 v Site 2	4	minmax_kurt	Equal	2.18	0.48
Site 1 v Site 3	4	minmax_kurt	Unequal	2.04	0.97
Site 2 v Site 3	4	minmax_kurt	Unequal	1.23	0.68
GE v Siemens	4	minmax_kurt	Unequal	1.63	0.69
GE v Philips	4	minmax_kurt	Unequal	2.05	0.89
Siemens v Philips	4	minmax_kurt	Equal	2.12	0.24
3 T v 1.5 T	4	minmax_kurt	Equal	1.98	0.16
ERC v nERC	4	minmax_kurt	Equal	1.41	0.08
Site 1 v Site 2	5	scaled_kurt	Equal	2.18	0.48
Site 1 v Site 3	5	scaled_kurt	Unequal	2.04	0.97
Site 2 v Site 3	5	scaled_kurt	Unequal	1.23	0.68
GE v Siemens	5	scaled_kurt	Unequal	1.63	0.69
GE v Philips	5	scaled_kurt	Unequal	2.05	0.89
Siemens v Philips	5	scaled_kurt	Equal	2.12	0.24
3 T v 1.5 T	5	scaled_kurt	Equal	1.98	0.16
ERC v nERC	5	scaled_kurt	Equal	1.41	0.08
Site 1 v Site 2	6	roi1_kurt	Equal	2.18	0.48
Site 1 v Site 3	6	roi1_kurt	Unequal	2.04	0.97
Site 2 v Site 3	6	roi1_kurt	Unequal	1.23	0.68
GE v Siemens	6	roi1_kurt	Unequal	1.63	0.69
GE v Philips	6	roi1_kurt	Unequal	2.05	0.89
Siemens v Philips	6	roi1_kurt	Equal	2.12	0.24
3 T v 1.5 T	6	roi1_kurt	Equal	1.98	0.16
ERC v nERC	6	roi1_kurt	Equal	1.41	0.08
Site 1 v Site 2	7	roi2_kurt	Equal	2.18	0.48
Site 1 v Site 3	7	roi2_kurt	Unequal	2.04	0.97
Site 2 v Site 3	7	roi2_kurt	Unequal	1.23	0.68
GE v Siemens	7	roi2_kurt	Unequal	1.63	0.69
GE v Philips	7	roi2_kurt	Unequal	2.05	0.89
Siemens v Philips	7	roi2_kurt	Equal	2.12	0.24
3 T v 1.5 T	7	roi2_kurt	Equal	1.98	0.16
ERC v nERC	7	roi2_kurt	Equal	1.41	0.08
