# Supplementary material for: Comparison of intensity normalization methods in prostate, brain, and breast cancer multi-parametric magnetic resonance imaging
Source: Front Oncol. 2025 Feb 7;15:1433444. doi: 10.3389/fonc.2025.1433444 (PMC11842255; doi:10.3389/fonc.2025.1433444)
Supplement: Supplementary file 3 [file DataSheet2.csv]

comparison	sort	feature	result	pooledSD	pval
Site 1 v Site 2	1	im_mean	Unequal	140.65	1.00
Site 1 v Site 3	1	im_mean	Unequal	1102.74	1.00
Site 2 v Site 3	1	im_mean	Unequal	750.66	1.00
GE v Siemens	1	im_mean	Unequal	1517.93	1.00
3 T v 1.5 T	1	im_mean	Unequal	2166.08	1.00
Site 1 v Site 2	2	sdnorm_mean	Equal	0.43	0.18
Site 1 v Site 3	2	sdnorm_mean	Unequal	1.12	1.00
Site 2 v Site 3	2	sdnorm_mean	Unequal	0.81	1.00
GE v Siemens	2	sdnorm_mean	Unequal	1.16	0.67
3 T v 1.5 T	2	sdnorm_mean	Unequal	0.87	1.00
Site 1 v Site 2	3	zscore_mean	Equal	0.00	<0.001
Site 1 v Site 3	3	zscore_mean	Equal	0.00	<0.001
Site 2 v Site 3	3	zscore_mean	Equal	0.00	<0.001
GE v Siemens	3	zscore_mean	Equal	0.00	<0.001
3 T v 1.5 T	3	zscore_mean	Equal	0.00	<0.001
Site 1 v Site 2	4	minmax_mean	Equal	0.08	<0.001
Site 1 v Site 3	4	minmax_mean	Equal	0.09	<0.001
Site 2 v Site 3	4	minmax_mean	Equal	0.08	<0.001
GE v Siemens	4	minmax_mean	Equal	0.10	0.28
3 T v 1.5 T	4	minmax_mean	Equal	0.10	<0.001
Site 1 v Site 2	5	scaled_mean	Equal	0.08	0.02
Site 1 v Site 3	5	scaled_mean	Unequal	0.08	0.95
Site 2 v Site 3	5	scaled_mean	Equal	0.09	<0.001
GE v Siemens	5	scaled_mean	Unequal	0.12	0.88
3 T v 1.5 T	5	scaled_mean	Equal	0.10	<0.001
Site 1 v Site 2	6	roi1_mean	Equal	0.10	<0.001
Site 1 v Site 3	6	roi1_mean	Equal	0.11	0.00
Site 2 v Site 3	6	roi1_mean	Equal	0.08	<0.001
GE v Siemens	6	roi1_mean	Equal	0.10	0.24
3 T v 1.5 T	6	roi1_mean	Equal	0.10	<0.001
Site 1 v Site 2	7	roi2_mean	Equal	0.11	<0.001
Site 1 v Site 3	7	roi2_mean	Equal	0.08	<0.001
Site 2 v Site 3	7	roi2_mean	Equal	0.09	<0.001
GE v Siemens	7	roi2_mean	Equal	0.08	<0.001
3 T v 1.5 T	7	roi2_mean	Equal	0.11	<0.001
Site 1 v Site 2	1	im_var	Unequal	46496.51	1.00
Site 1 v Site 3	1	im_var	Unequal	54308.95	1.00
Site 2 v Site 3	1	im_var	Unequal	1925.68	1.00
GE v Siemens	1	im_var	Unequal	247478.43	1.00
3 T v 1.5 T	1	im_var	Unequal	476308.93	1.00
Site 1 v Site 2	2	sdnorm_var	Equal	0.00	<0.001
Site 1 v Site 3	2	sdnorm_var	Equal	0.00	<0.001
Site 2 v Site 3	2	sdnorm_var	Equal	0.00	<0.001
GE v Siemens	2	sdnorm_var	Equal	0.00	<0.001
3 T v 1.5 T	2	sdnorm_var	Equal	0.00	<0.001
Site 1 v Site 2	3	zscore_var	Equal	0.00	<0.001
Site 1 v Site 3	3	zscore_var	Equal	0.00	<0.001
Site 2 v Site 3	3	zscore_var	Equal	0.00	<0.001
GE v Siemens	3	zscore_var	Equal	0.00	<0.001
3 T v 1.5 T	3	zscore_var	Equal	0.00	<0.001
Site 1 v Site 2	4	minmax_var	Equal	0.00	<0.001
Site 1 v Site 3	4	minmax_var	Equal	0.01	<0.001
Site 2 v Site 3	4	minmax_var	Equal	0.01	<0.001
GE v Siemens	4	minmax_var	Equal	0.01	<0.001
3 T v 1.5 T	4	minmax_var	Equal	0.01	<0.001
Site 1 v Site 2	5	scaled_var	Equal	0.01	<0.001
Site 1 v Site 3	5	scaled_var	Equal	0.01	<0.001
Site 2 v Site 3	5	scaled_var	Equal	0.01	<0.001
GE v Siemens	5	scaled_var	Equal	0.01	<0.001
3 T v 1.5 T	5	scaled_var	Equal	0.01	<0.001
Site 1 v Site 2	6	roi1_var	Equal	0.07	<0.001
Site 1 v Site 3	6	roi1_var	Equal	0.08	<0.001
Site 2 v Site 3	6	roi1_var	Equal	0.03	<0.001
GE v Siemens	6	roi1_var	Equal	0.04	<0.001
3 T v 1.5 T	6	roi1_var	Equal	0.06	<0.001
Site 1 v Site 2	7	roi2_var	Equal	0.03	<0.001
Site 1 v Site 3	7	roi2_var	Equal	0.04	<0.001
Site 2 v Site 3	7	roi2_var	Equal	0.03	<0.001
GE v Siemens	7	roi2_var	Equal	0.03	<0.001
3 T v 1.5 T	7	roi2_var	Equal	0.03	<0.001
Site 1 v Site 2	1	im_skew	Unequal	0.49	1.00
Site 1 v Site 3	1	im_skew	Unequal	0.66	1.00
Site 2 v Site 3	1	im_skew	Equal	0.38	<0.001
GE v Siemens	1	im_skew	Unequal	0.59	1.00
3 T v 1.5 T	1	im_skew	Unequal	0.51	1.00
Site 1 v Site 2	2	sdnorm_skew	Unequal	0.49	1.00
Site 1 v Site 3	2	sdnorm_skew	Unequal	0.66	1.00
Site 2 v Site 3	2	sdnorm_skew	Equal	0.38	<0.001
GE v Siemens	2	sdnorm_skew	Unequal	0.59	1.00
3 T v 1.5 T	2	sdnorm_skew	Unequal	0.51	1.00
Site 1 v Site 2	3	zscore_skew	Unequal	0.49	1.00
Site 1 v Site 3	3	zscore_skew	Unequal	0.66	1.00
Site 2 v Site 3	3	zscore_skew	Equal	0.38	<0.001
GE v Siemens	3	zscore_skew	Unequal	0.59	1.00
3 T v 1.5 T	3	zscore_skew	Unequal	0.51	1.00
Site 1 v Site 2	4	minmax_skew	Unequal	0.49	1.00
Site 1 v Site 3	4	minmax_skew	Unequal	0.66	1.00
Site 2 v Site 3	4	minmax_skew	Equal	0.38	<0.001
GE v Siemens	4	minmax_skew	Unequal	0.59	1.00
3 T v 1.5 T	4	minmax_skew	Unequal	0.51	1.00
Site 1 v Site 2	5	scaled_skew	Unequal	0.49	1.00
Site 1 v Site 3	5	scaled_skew	Unequal	0.66	1.00
Site 2 v Site 3	5	scaled_skew	Equal	0.38	<0.001
GE v Siemens	5	scaled_skew	Unequal	0.59	1.00
3 T v 1.5 T	5	scaled_skew	Unequal	0.51	1.00
Site 1 v Site 2	6	roi1_skew	Unequal	0.49	1.00
Site 1 v Site 3	6	roi1_skew	Unequal	0.66	1.00
Site 2 v Site 3	6	roi1_skew	Equal	0.38	<0.001
GE v Siemens	6	roi1_skew	Unequal	0.59	1.00
3 T v 1.5 T	6	roi1_skew	Unequal	0.51	1.00
Site 1 v Site 2	7	roi2_skew	Unequal	0.49	1.00
Site 1 v Site 3	7	roi2_skew	Unequal	0.66	1.00
Site 2 v Site 3	7	roi2_skew	Equal	0.38	<0.001
GE v Siemens	7	roi2_skew	Unequal	0.59	1.00
3 T v 1.5 T	7	roi2_skew	Unequal	0.51	1.00
Site 1 v Site 2	1	im_kurt	Unequal	11.83	1.00
Site 1 v Site 3	1	im_kurt	Unequal	13.91	1.00
Site 2 v Site 3	1	im_kurt	Unequal	1.56	0.70
GE v Siemens	1	im_kurt	Unequal	2.46	1.00
3 T v 1.5 T	1	im_kurt	Unequal	9.37	1.00
Site 1 v Site 2	2	sdnorm_kurt	Unequal	11.83	1.00
Site 1 v Site 3	2	sdnorm_kurt	Unequal	13.91	1.00
Site 2 v Site 3	2	sdnorm_kurt	Unequal	1.56	0.70
GE v Siemens	2	sdnorm_kurt	Unequal	2.46	1.00
3 T v 1.5 T	2	sdnorm_kurt	Unequal	9.37	1.00
Site 1 v Site 2	3	zscore_kurt	Unequal	11.83	1.00
Site 1 v Site 3	3	zscore_kurt	Unequal	13.91	1.00
Site 2 v Site 3	3	zscore_kurt	Unequal	1.56	0.70
GE v Siemens	3	zscore_kurt	Unequal	2.46	1.00
3 T v 1.5 T	3	zscore_kurt	Unequal	9.37	1.00
Site 1 v Site 2	4	minmax_kurt	Unequal	11.83	1.00
Site 1 v Site 3	4	minmax_kurt	Unequal	13.91	1.00
Site 2 v Site 3	4	minmax_kurt	Unequal	1.56	0.70
GE v Siemens	4	minmax_kurt	Unequal	2.46	1.00
3 T v 1.5 T	4	minmax_kurt	Unequal	9.37	1.00
Site 1 v Site 2	5	scaled_kurt	Unequal	11.83	1.00
Site 1 v Site 3	5	scaled_kurt	Unequal	13.91	1.00
Site 2 v Site 3	5	scaled_kurt	Unequal	1.56	0.70
GE v Siemens	5	scaled_kurt	Unequal	2.46	1.00
3 T v 1.5 T	5	scaled_kurt	Unequal	9.37	1.00
Site 1 v Site 2	6	roi1_kurt	Unequal	11.83	1.00
Site 1 v Site 3	6	roi1_kurt	Unequal	13.91	1.00
Site 2 v Site 3	6	roi1_kurt	Unequal	1.56	0.70
GE v Siemens	6	roi1_kurt	Unequal	2.46	1.00
3 T v 1.5 T	6	roi1_kurt	Unequal	9.37	1.00
Site 1 v Site 2	7	roi2_kurt	Unequal	11.83	1.00
Site 1 v Site 3	7	roi2_kurt	Unequal	13.91	1.00
Site 2 v Site 3	7	roi2_kurt	Unequal	1.56	0.70
GE v Siemens	7	roi2_kurt	Unequal	2.46	1.00
3 T v 1.5 T	7	roi2_kurt	Unequal	9.37	1.00
