# Supplementary material for: Comparison of intensity normalization methods in prostate, brain, and breast cancer multi-parametric magnetic resonance imaging
Source: Front Oncol. 2025 Feb 7;15:1433444. doi: 10.3389/fonc.2025.1433444 (PMC11842255; doi:10.3389/fonc.2025.1433444)
Supplement: Supplementary file 4 [file DataSheet3.csv]

comparison	sort	feature	result	pooledSD	pval
Site 1 v Site 2	1	im_mean	Unequal	286.90	1.00
Site 1 v Site 3	1	im_mean	Unequal	587.52	1.00
Site 2 v Site 3	1	im_mean	Unequal	335.39	1.00
GE v Siemens	1	im_mean	Unequal	807.01	1.00
3 T v 1.5 T	1	im_mean	Unequal	1477.97	1.00
Site 1 v Site 2	2	sdnorm_mean	Equal	0.49	<0.001
Site 1 v Site 3	2	sdnorm_mean	Equal	0.56	<0.001
Site 2 v Site 3	2	sdnorm_mean	Equal	0.48	<0.001
GE v Siemens	2	sdnorm_mean	Unequal	0.53	0.82
3 T v 1.5 T	2	sdnorm_mean	Equal	0.50	<0.001
Site 1 v Site 2	3	zscore_mean	Equal	0.00	<0.001
Site 1 v Site 3	3	zscore_mean	Equal	0.00	<0.001
Site 2 v Site 3	3	zscore_mean	Equal	0.00	<0.001
GE v Siemens	3	zscore_mean	Equal	0.00	<0.001
3 T v 1.5 T	3	zscore_mean	Equal	0.00	<0.001
Site 1 v Site 2	4	minmax_mean	Equal	0.04	<0.001
Site 1 v Site 3	4	minmax_mean	Equal	0.05	<0.001
Site 2 v Site 3	4	minmax_mean	Equal	0.04	<0.001
GE v Siemens	4	minmax_mean	Equal	0.05	<0.001
3 T v 1.5 T	4	minmax_mean	Equal	0.05	<0.001
Site 1 v Site 2	5	scaled_mean	Equal	0.03	<0.001
Site 1 v Site 3	5	scaled_mean	Equal	0.05	<0.001
Site 2 v Site 3	5	scaled_mean	Equal	0.04	<0.001
GE v Siemens	5	scaled_mean	Equal	0.05	0.02
3 T v 1.5 T	5	scaled_mean	Equal	0.05	<0.001
Site 1 v Site 2	6	roi1_mean	Equal	0.08	<0.001
Site 1 v Site 3	6	roi1_mean	Equal	0.09	<0.001
Site 2 v Site 3	6	roi1_mean	Equal	0.07	<0.001
GE v Siemens	6	roi1_mean	Equal	0.08	0.03
3 T v 1.5 T	6	roi1_mean	Equal	0.08	<0.001
Site 1 v Site 2	7	roi2_mean	Equal	0.14	<0.001
Site 1 v Site 3	7	roi2_mean	Equal	0.09	<0.001
Site 2 v Site 3	7	roi2_mean	Equal	0.12	<0.001
GE v Siemens	7	roi2_mean	Equal	0.09	0.00
3 T v 1.5 T	7	roi2_mean	Equal	0.12	<0.001
Site 1 v Site 2	1	im_var	Unequal	140635.22	1.00
Site 1 v Site 3	1	im_var	Unequal	164373.78	1.00
Site 2 v Site 3	1	im_var	Unequal	4138.39	1.00
GE v Siemens	1	im_var	Unequal	243038.87	1.00
3 T v 1.5 T	1	im_var	Unequal	481327.57	1.00
Site 1 v Site 2	2	sdnorm_var	Equal	0.00	<0.001
Site 1 v Site 3	2	sdnorm_var	Equal	0.00	<0.001
Site 2 v Site 3	2	sdnorm_var	Equal	0.00	<0.001
GE v Siemens	2	sdnorm_var	Equal	0.00	<0.001
3 T v 1.5 T	2	sdnorm_var	Equal	0.00	<0.001
Site 1 v Site 2	3	zscore_var	Equal	0.00	<0.001
Site 1 v Site 3	3	zscore_var	Equal	0.00	<0.001
Site 2 v Site 3	3	zscore_var	Equal	0.00	<0.001
GE v Siemens	3	zscore_var	Equal	0.00	<0.001
3 T v 1.5 T	3	zscore_var	Equal	0.00	<0.001
Site 1 v Site 2	4	minmax_var	Equal	0.00	<0.001
Site 1 v Site 3	4	minmax_var	Equal	0.00	<0.001
Site 2 v Site 3	4	minmax_var	Equal	0.00	<0.001
GE v Siemens	4	minmax_var	Equal	0.00	<0.001
3 T v 1.5 T	4	minmax_var	Equal	0.00	<0.001
Site 1 v Site 2	5	scaled_var	Equal	0.00	<0.001
Site 1 v Site 3	5	scaled_var	Equal	0.00	<0.001
Site 2 v Site 3	5	scaled_var	Equal	0.00	<0.001
GE v Siemens	5	scaled_var	Equal	0.00	<0.001
3 T v 1.5 T	5	scaled_var	Equal	0.00	<0.001
Site 1 v Site 2	6	roi1_var	Equal	0.05	<0.001
Site 1 v Site 3	6	roi1_var	Equal	0.06	<0.001
Site 2 v Site 3	6	roi1_var	Equal	0.04	<0.001
GE v Siemens	6	roi1_var	Equal	0.05	<0.001
3 T v 1.5 T	6	roi1_var	Equal	0.05	<0.001
Site 1 v Site 2	7	roi2_var	Equal	0.03	<0.001
Site 1 v Site 3	7	roi2_var	Equal	0.04	<0.001
Site 2 v Site 3	7	roi2_var	Equal	0.03	<0.001
GE v Siemens	7	roi2_var	Equal	0.04	<0.001
3 T v 1.5 T	7	roi2_var	Equal	0.03	<0.001
Site 1 v Site 2	1	im_skew	Unequal	0.88	0.57
Site 1 v Site 3	1	im_skew	Unequal	1.00	1.00
Site 2 v Site 3	1	im_skew	Unequal	0.92	1.00
GE v Siemens	1	im_skew	Unequal	1.04	0.86
3 T v 1.5 T	1	im_skew	Unequal	0.99	0.96
Site 1 v Site 2	2	sdnorm_skew	Unequal	0.88	0.57
Site 1 v Site 3	2	sdnorm_skew	Unequal	1.00	1.00
Site 2 v Site 3	2	sdnorm_skew	Unequal	0.92	1.00
GE v Siemens	2	sdnorm_skew	Unequal	1.04	0.86
3 T v 1.5 T	2	sdnorm_skew	Unequal	0.99	0.96
Site 1 v Site 2	3	zscore_skew	Unequal	0.88	0.57
Site 1 v Site 3	3	zscore_skew	Unequal	1.00	1.00
Site 2 v Site 3	3	zscore_skew	Unequal	0.92	1.00
GE v Siemens	3	zscore_skew	Unequal	1.04	0.86
3 T v 1.5 T	3	zscore_skew	Unequal	0.99	0.96
Site 1 v Site 2	4	minmax_skew	Unequal	0.88	0.57
Site 1 v Site 3	4	minmax_skew	Unequal	1.00	1.00
Site 2 v Site 3	4	minmax_skew	Unequal	0.92	1.00
GE v Siemens	4	minmax_skew	Unequal	1.04	0.86
3 T v 1.5 T	4	minmax_skew	Unequal	0.99	0.96
Site 1 v Site 2	5	scaled_skew	Unequal	0.88	0.57
Site 1 v Site 3	5	scaled_skew	Unequal	1.00	1.00
Site 2 v Site 3	5	scaled_skew	Unequal	0.92	1.00
GE v Siemens	5	scaled_skew	Unequal	1.04	0.86
3 T v 1.5 T	5	scaled_skew	Unequal	0.99	0.96
Site 1 v Site 2	6	roi1_skew	Unequal	0.88	0.57
Site 1 v Site 3	6	roi1_skew	Unequal	1.00	1.00
Site 2 v Site 3	6	roi1_skew	Unequal	0.92	1.00
GE v Siemens	6	roi1_skew	Unequal	1.04	0.86
3 T v 1.5 T	6	roi1_skew	Unequal	0.99	0.96
Site 1 v Site 2	7	roi2_skew	Unequal	0.88	0.57
Site 1 v Site 3	7	roi2_skew	Unequal	1.00	1.00
Site 2 v Site 3	7	roi2_skew	Unequal	0.92	1.00
GE v Siemens	7	roi2_skew	Unequal	1.04	0.86
3 T v 1.5 T	7	roi2_skew	Unequal	0.99	0.96
Site 1 v Site 2	1	im_kurt	Unequal	8.08	0.52
Site 1 v Site 3	1	im_kurt	Unequal	9.63	0.97
Site 2 v Site 3	1	im_kurt	Unequal	5.65	1.00
GE v Siemens	1	im_kurt	Unequal	6.41	1.00
3 T v 1.5 T	1	im_kurt	Unequal	7.55	0.75
Site 1 v Site 2	2	sdnorm_kurt	Unequal	8.08	0.52
Site 1 v Site 3	2	sdnorm_kurt	Unequal	9.63	0.97
Site 2 v Site 3	2	sdnorm_kurt	Unequal	5.65	1.00
GE v Siemens	2	sdnorm_kurt	Unequal	6.41	1.00
3 T v 1.5 T	2	sdnorm_kurt	Unequal	7.55	0.75
Site 1 v Site 2	3	zscore_kurt	Unequal	8.08	0.52
Site 1 v Site 3	3	zscore_kurt	Unequal	9.63	0.97
Site 2 v Site 3	3	zscore_kurt	Unequal	5.65	1.00
GE v Siemens	3	zscore_kurt	Unequal	6.41	1.00
3 T v 1.5 T	3	zscore_kurt	Unequal	7.55	0.75
Site 1 v Site 2	4	minmax_kurt	Unequal	8.08	0.52
Site 1 v Site 3	4	minmax_kurt	Unequal	9.63	0.97
Site 2 v Site 3	4	minmax_kurt	Unequal	5.65	1.00
GE v Siemens	4	minmax_kurt	Unequal	6.41	1.00
3 T v 1.5 T	4	minmax_kurt	Unequal	7.55	0.75
Site 1 v Site 2	5	scaled_kurt	Unequal	8.08	0.52
Site 1 v Site 3	5	scaled_kurt	Unequal	9.63	0.97
Site 2 v Site 3	5	scaled_kurt	Unequal	5.65	1.00
GE v Siemens	5	scaled_kurt	Unequal	6.41	1.00
3 T v 1.5 T	5	scaled_kurt	Unequal	7.55	0.75
Site 1 v Site 2	6	roi1_kurt	Unequal	8.08	0.52
Site 1 v Site 3	6	roi1_kurt	Unequal	9.63	0.97
Site 2 v Site 3	6	roi1_kurt	Unequal	5.65	1.00
GE v Siemens	6	roi1_kurt	Unequal	6.41	1.00
3 T v 1.5 T	6	roi1_kurt	Unequal	7.55	0.75
Site 1 v Site 2	7	roi2_kurt	Unequal	8.08	0.52
Site 1 v Site 3	7	roi2_kurt	Unequal	9.63	0.97
Site 2 v Site 3	7	roi2_kurt	Unequal	5.65	1.00
GE v Siemens	7	roi2_kurt	Unequal	6.41	1.00
3 T v 1.5 T	7	roi2_kurt	Unequal	7.55	0.75
