# Supplementary material for: Comparison of intensity normalization methods in prostate, brain, and breast cancer multi-parametric magnetic resonance imaging
Source: Front Oncol. 2025 Feb 7;15:1433444. doi: 10.3389/fonc.2025.1433444 (PMC11842255; doi:10.3389/fonc.2025.1433444)
Supplement: Supplementary file 5 [file DataSheet4.csv]

comparison	sort	feature	result	pooledSD	pval
Site 1 v Site 2	1	im_mean	Unequal	577.93	1.00
Site 1 v Site 3	1	im_mean	Unequal	480.21	1.00
Site 2 v Site 3	1	im_mean	Unequal	435.81	1.00
GE v Siemens	1	im_mean	Unequal	700.74	0.68
3 T v 1.5 T	1	im_mean	Unequal	592.66	1.00
Site 1 v Site 2	2	sdnorm_mean	Equal	0.48	0.12
Site 1 v Site 3	2	sdnorm_mean	Equal	0.34	0.10
Site 2 v Site 3	2	sdnorm_mean	Unequal	0.42	1.00
GE v Siemens	2	sdnorm_mean	Unequal	0.33	0.70
3 T v 1.5 T	2	sdnorm_mean	Equal	0.47	<0.001
Site 1 v Site 2	3	zscore_mean	Equal	0.00	<0.001
Site 1 v Site 3	3	zscore_mean	Equal	0.00	<0.001
Site 2 v Site 3	3	zscore_mean	Equal	0.00	<0.001
GE v Siemens	3	zscore_mean	Equal	0.00	<0.001
3 T v 1.5 T	3	zscore_mean	Equal	0.00	<0.001
Site 1 v Site 2	4	minmax_mean	Equal	0.05	<0.001
Site 1 v Site 3	4	minmax_mean	Equal	0.05	<0.001
Site 2 v Site 3	4	minmax_mean	Equal	0.05	<0.001
GE v Siemens	4	minmax_mean	Equal	0.05	0.48
3 T v 1.5 T	4	minmax_mean	Equal	0.08	<0.001
Site 1 v Site 2	5	scaled_mean	Equal	0.05	<0.001
Site 1 v Site 3	5	scaled_mean	Equal	0.05	<0.001
Site 2 v Site 3	5	scaled_mean	Equal	0.04	<0.001
GE v Siemens	5	scaled_mean	Unequal	0.07	0.53
3 T v 1.5 T	5	scaled_mean	Equal	0.09	<0.001
Site 1 v Site 2	6	roi1_mean	Unequal	0.16	1.00
Site 1 v Site 3	6	roi1_mean	Unequal	0.18	1.00
Site 2 v Site 3	6	roi1_mean	Equal	0.09	<0.001
GE v Siemens	6	roi1_mean	Unequal	0.16	1.00
3 T v 1.5 T	6	roi1_mean	Unequal	0.17	1.00
Site 1 v Site 2	7	roi2_mean	Equal	0.09	<0.001
Site 1 v Site 3	7	roi2_mean	Equal	0.10	<0.001
Site 2 v Site 3	7	roi2_mean	Equal	0.07	<0.001
GE v Siemens	7	roi2_mean	Equal	0.10	0.00
3 T v 1.5 T	7	roi2_mean	Equal	0.12	<0.001
Site 1 v Site 2	1	im_var	Unequal	148539.11	1.00
Site 1 v Site 3	1	im_var	Unequal	159769.99	1.00
Site 2 v Site 3	1	im_var	Unequal	46779.06	0.88
GE v Siemens	1	im_var	Unequal	234842.29	0.60
3 T v 1.5 T	1	im_var	Unequal	147472.22	1.00
Site 1 v Site 2	2	sdnorm_var	Equal	0.00	<0.001
Site 1 v Site 3	2	sdnorm_var	Equal	0.00	<0.001
Site 2 v Site 3	2	sdnorm_var	Equal	0.00	<0.001
GE v Siemens	2	sdnorm_var	Equal	0.00	<0.001
3 T v 1.5 T	2	sdnorm_var	Equal	0.00	<0.001
Site 1 v Site 2	3	zscore_var	Equal	0.00	<0.001
Site 1 v Site 3	3	zscore_var	Equal	0.00	<0.001
Site 2 v Site 3	3	zscore_var	Equal	0.00	<0.001
GE v Siemens	3	zscore_var	Equal	0.00	<0.001
3 T v 1.5 T	3	zscore_var	Equal	0.00	<0.001
Site 1 v Site 2	4	minmax_var	Equal	0.00	<0.001
Site 1 v Site 3	4	minmax_var	Equal	0.00	<0.001
Site 2 v Site 3	4	minmax_var	Equal	0.00	<0.001
GE v Siemens	4	minmax_var	Equal	0.00	<0.001
3 T v 1.5 T	4	minmax_var	Equal	0.01	<0.001
Site 1 v Site 2	5	scaled_var	Equal	0.00	<0.001
Site 1 v Site 3	5	scaled_var	Equal	0.00	<0.001
Site 2 v Site 3	5	scaled_var	Equal	0.00	<0.001
GE v Siemens	5	scaled_var	Equal	0.01	<0.001
3 T v 1.5 T	5	scaled_var	Equal	0.01	<0.001
Site 1 v Site 2	6	roi1_var	Equal	0.12	0.01
Site 1 v Site 3	6	roi1_var	Equal	0.12	0.35
Site 2 v Site 3	6	roi1_var	Equal	0.07	<0.001
GE v Siemens	6	roi1_var	Unequal	0.08	0.97
3 T v 1.5 T	6	roi1_var	Equal	0.11	<0.001
Site 1 v Site 2	7	roi2_var	Equal	0.02	<0.001
Site 1 v Site 3	7	roi2_var	Equal	0.02	<0.001
Site 2 v Site 3	7	roi2_var	Equal	0.01	<0.001
GE v Siemens	7	roi2_var	Equal	0.02	<0.001
3 T v 1.5 T	7	roi2_var	Equal	0.02	<0.001
Site 1 v Site 2	1	im_skew	Unequal	0.84	1.00
Site 1 v Site 3	1	im_skew	Unequal	0.48	0.96
Site 2 v Site 3	1	im_skew	Unequal	0.71	1.00
GE v Siemens	1	im_skew	Equal	0.47	0.29
3 T v 1.5 T	1	im_skew	Unequal	1.07	0.87
Site 1 v Site 2	2	sdnorm_skew	Unequal	0.83	1.00
Site 1 v Site 3	2	sdnorm_skew	Unequal	0.47	0.85
Site 2 v Site 3	2	sdnorm_skew	Unequal	0.71	1.00
GE v Siemens	2	sdnorm_skew	Equal	0.47	0.29
3 T v 1.5 T	2	sdnorm_skew	Unequal	1.07	0.92
Site 1 v Site 2	3	zscore_skew	Unequal	0.83	1.00
Site 1 v Site 3	3	zscore_skew	Unequal	0.47	0.85
Site 2 v Site 3	3	zscore_skew	Unequal	0.71	1.00
GE v Siemens	3	zscore_skew	Equal	0.47	0.29
3 T v 1.5 T	3	zscore_skew	Unequal	1.07	0.92
Site 1 v Site 2	4	minmax_skew	Unequal	0.83	1.00
Site 1 v Site 3	4	minmax_skew	Unequal	0.47	0.85
Site 2 v Site 3	4	minmax_skew	Unequal	0.71	1.00
GE v Siemens	4	minmax_skew	Equal	0.47	0.29
3 T v 1.5 T	4	minmax_skew	Unequal	1.07	0.92
Site 1 v Site 2	5	scaled_skew	Unequal	0.83	1.00
Site 1 v Site 3	5	scaled_skew	Unequal	0.47	0.85
Site 2 v Site 3	5	scaled_skew	Unequal	0.71	1.00
GE v Siemens	5	scaled_skew	Equal	0.47	0.29
3 T v 1.5 T	5	scaled_skew	Unequal	1.07	0.92
Site 1 v Site 2	6	roi1_skew	Unequal	0.83	1.00
Site 1 v Site 3	6	roi1_skew	Unequal	0.47	0.85
Site 2 v Site 3	6	roi1_skew	Unequal	0.71	1.00
GE v Siemens	6	roi1_skew	Equal	0.47	0.29
3 T v 1.5 T	6	roi1_skew	Unequal	1.07	0.92
Site 1 v Site 2	7	roi2_skew	Unequal	0.83	1.00
Site 1 v Site 3	7	roi2_skew	Unequal	0.47	0.85
Site 2 v Site 3	7	roi2_skew	Unequal	0.71	1.00
GE v Siemens	7	roi2_skew	Equal	0.47	0.29
3 T v 1.5 T	7	roi2_skew	Unequal	1.07	0.92
Site 1 v Site 2	1	im_kurt	Unequal	4.12	1.00
Site 1 v Site 3	1	im_kurt	Unequal	1.21	1.00
Site 2 v Site 3	1	im_kurt	Unequal	3.31	1.00
GE v Siemens	1	im_kurt	Unequal	1.03	1.00
3 T v 1.5 T	1	im_kurt	Unequal	3.81	0.82
Site 1 v Site 2	2	sdnorm_kurt	Unequal	4.12	1.00
Site 1 v Site 3	2	sdnorm_kurt	Unequal	1.21	1.00
Site 2 v Site 3	2	sdnorm_kurt	Unequal	3.31	1.00
GE v Siemens	2	sdnorm_kurt	Unequal	1.03	1.00
3 T v 1.5 T	2	sdnorm_kurt	Unequal	3.82	0.85
Site 1 v Site 2	3	zscore_kurt	Unequal	4.12	1.00
Site 1 v Site 3	3	zscore_kurt	Unequal	1.21	1.00
Site 2 v Site 3	3	zscore_kurt	Unequal	3.31	1.00
GE v Siemens	3	zscore_kurt	Unequal	1.03	1.00
3 T v 1.5 T	3	zscore_kurt	Unequal	3.82	0.85
Site 1 v Site 2	4	minmax_kurt	Unequal	4.12	1.00
Site 1 v Site 3	4	minmax_kurt	Unequal	1.21	1.00
Site 2 v Site 3	4	minmax_kurt	Unequal	3.31	1.00
GE v Siemens	4	minmax_kurt	Unequal	1.03	1.00
3 T v 1.5 T	4	minmax_kurt	Unequal	3.82	0.85
Site 1 v Site 2	5	scaled_kurt	Unequal	4.12	1.00
Site 1 v Site 3	5	scaled_kurt	Unequal	1.21	1.00
Site 2 v Site 3	5	scaled_kurt	Unequal	3.31	1.00
GE v Siemens	5	scaled_kurt	Unequal	1.03	1.00
3 T v 1.5 T	5	scaled_kurt	Unequal	3.82	0.85
Site 1 v Site 2	6	roi1_kurt	Unequal	4.12	1.00
Site 1 v Site 3	6	roi1_kurt	Unequal	1.21	1.00
Site 2 v Site 3	6	roi1_kurt	Unequal	3.31	1.00
GE v Siemens	6	roi1_kurt	Unequal	1.03	1.00
3 T v 1.5 T	6	roi1_kurt	Unequal	3.82	0.85
Site 1 v Site 2	7	roi2_kurt	Unequal	4.12	1.00
Site 1 v Site 3	7	roi2_kurt	Unequal	1.21	1.00
Site 2 v Site 3	7	roi2_kurt	Unequal	3.31	1.00
GE v Siemens	7	roi2_kurt	Unequal	1.03	1.00
3 T v 1.5 T	7	roi2_kurt	Unequal	3.82	0.85
