# Supplementary material for: Comparison of intensity normalization methods in prostate, brain, and breast cancer multi-parametric magnetic resonance imaging
Source: Front Oncol. 2025 Feb 7;15:1433444. doi: 10.3389/fonc.2025.1433444 (PMC11842255; doi:10.3389/fonc.2025.1433444)
Supplement: Supplementary file 6 [file DataSheet5.csv]

comparison	sort	feature	result	pooledSD	pval
Site 1 v Site 2	1	im_mean	Unequal	232.75	1.00
Site 1 v Site 3	1	im_mean	Unequal	312.75	1.00
Site 2 v Site 3	1	im_mean	Unequal	161.89	1.00
GE v Siemens	1	im_mean	Unequal	314.83	1.00
3 T v 1.5 T	1	im_mean	Unequal	226.71	0.73
Site 1 v Site 2	2	sdnorm_mean	Unequal	0.23	0.98
Site 1 v Site 3	2	sdnorm_mean	Equal	0.25	0.28
Site 2 v Site 3	2	sdnorm_mean	Equal	0.24	<0.001
GE v Siemens	2	sdnorm_mean	Equal	0.27	0.45
3 T v 1.5 T	2	sdnorm_mean	Equal	0.25	<0.001
Site 1 v Site 2	3	zscore_mean	Equal	0.00	<0.001
Site 1 v Site 3	3	zscore_mean	Equal	0.00	<0.001
Site 2 v Site 3	3	zscore_mean	Equal	0.00	<0.001
GE v Siemens	3	zscore_mean	Equal	0.00	<0.001
3 T v 1.5 T	3	zscore_mean	Equal	0.00	<0.001
Site 1 v Site 2	4	minmax_mean	Equal	0.04	<0.001
Site 1 v Site 3	4	minmax_mean	Equal	0.06	<0.001
Site 2 v Site 3	4	minmax_mean	Equal	0.05	<0.001
GE v Siemens	4	minmax_mean	Equal	0.07	<0.001
3 T v 1.5 T	4	minmax_mean	Equal	0.07	<0.001
Site 1 v Site 2	5	scaled_mean	Equal	0.04	<0.001
Site 1 v Site 3	5	scaled_mean	Equal	0.06	<0.001
Site 2 v Site 3	5	scaled_mean	Equal	0.05	<0.001
GE v Siemens	5	scaled_mean	Equal	0.06	<0.001
3 T v 1.5 T	5	scaled_mean	Equal	0.05	<0.001
Site 1 v Site 2	6	roi1_mean	Unequal	0.09	1.00
Site 1 v Site 3	6	roi1_mean	Unequal	0.12	1.00
Site 2 v Site 3	6	roi1_mean	Equal	0.10	<0.001
GE v Siemens	6	roi1_mean	Unequal	0.21	0.93
3 T v 1.5 T	6	roi1_mean	Unequal	0.16	1.00
Site 1 v Site 2	7	roi2_mean	Equal	0.17	<0.001
Site 1 v Site 3	7	roi2_mean	Equal	0.21	<0.001
Site 2 v Site 3	7	roi2_mean	Equal	0.17	<0.001
GE v Siemens	7	roi2_mean	Equal	0.21	0.15
3 T v 1.5 T	7	roi2_mean	Equal	0.18	<0.001
Site 1 v Site 2	1	im_var	Unequal	692150.21	1.00
Site 1 v Site 3	1	im_var	Unequal	820906.46	1.00
Site 2 v Site 3	1	im_var	Unequal	132467.01	1.00
GE v Siemens	1	im_var	Unequal	853108.65	0.67
3 T v 1.5 T	1	im_var	Unequal	560811.48	0.81
Site 1 v Site 2	2	sdnorm_var	Equal	0.00	<0.001
Site 1 v Site 3	2	sdnorm_var	Equal	0.00	<0.001
Site 2 v Site 3	2	sdnorm_var	Equal	0.00	<0.001
GE v Siemens	2	sdnorm_var	Equal	0.00	<0.001
3 T v 1.5 T	2	sdnorm_var	Equal	0.00	<0.001
Site 1 v Site 2	3	zscore_var	Equal	0.00	<0.001
Site 1 v Site 3	3	zscore_var	Equal	0.00	<0.001
Site 2 v Site 3	3	zscore_var	Equal	0.00	<0.001
GE v Siemens	3	zscore_var	Equal	0.00	<0.001
3 T v 1.5 T	3	zscore_var	Equal	0.00	<0.001
Site 1 v Site 2	4	minmax_var	Equal	0.00	<0.001
Site 1 v Site 3	4	minmax_var	Equal	0.01	<0.001
Site 2 v Site 3	4	minmax_var	Equal	0.01	<0.001
GE v Siemens	4	minmax_var	Equal	0.01	<0.001
3 T v 1.5 T	4	minmax_var	Equal	0.01	<0.001
Site 1 v Site 2	5	scaled_var	Equal	0.01	<0.001
Site 1 v Site 3	5	scaled_var	Equal	0.01	<0.001
Site 2 v Site 3	5	scaled_var	Equal	0.01	<0.001
GE v Siemens	5	scaled_var	Equal	0.01	<0.001
3 T v 1.5 T	5	scaled_var	Equal	0.01	<0.001
Site 1 v Site 2	6	roi1_var	Equal	0.11	<0.001
Site 1 v Site 3	6	roi1_var	Equal	0.16	<0.001
Site 2 v Site 3	6	roi1_var	Equal	0.07	<0.001
GE v Siemens	6	roi1_var	Equal	0.17	0.37
3 T v 1.5 T	6	roi1_var	Equal	0.13	<0.001
Site 1 v Site 2	7	roi2_var	Equal	0.22	0.02
Site 1 v Site 3	7	roi2_var	Equal	0.27	<0.001
Site 2 v Site 3	7	roi2_var	Equal	0.11	<0.001
GE v Siemens	7	roi2_var	Equal	0.28	0.24
3 T v 1.5 T	7	roi2_var	Equal	0.20	<0.001
Site 1 v Site 2	1	im_skew	Equal	0.41	<0.001
Site 1 v Site 3	1	im_skew	Unequal	0.44	0.93
Site 2 v Site 3	1	im_skew	Unequal	0.43	0.83
GE v Siemens	1	im_skew	Unequal	0.46	0.61
3 T v 1.5 T	1	im_skew	Equal	0.46	0.03
Site 1 v Site 2	2	sdnorm_skew	Equal	0.41	<0.001
Site 1 v Site 3	2	sdnorm_skew	Unequal	0.44	0.93
Site 2 v Site 3	2	sdnorm_skew	Unequal	0.43	0.83
GE v Siemens	2	sdnorm_skew	Unequal	0.46	0.61
3 T v 1.5 T	2	sdnorm_skew	Equal	0.46	0.03
Site 1 v Site 2	3	zscore_skew	Equal	0.41	<0.001
Site 1 v Site 3	3	zscore_skew	Unequal	0.44	0.93
Site 2 v Site 3	3	zscore_skew	Unequal	0.43	0.83
GE v Siemens	3	zscore_skew	Unequal	0.46	0.61
3 T v 1.5 T	3	zscore_skew	Equal	0.46	0.03
Site 1 v Site 2	4	minmax_skew	Equal	0.41	<0.001
Site 1 v Site 3	4	minmax_skew	Unequal	0.44	0.93
Site 2 v Site 3	4	minmax_skew	Unequal	0.43	0.83
GE v Siemens	4	minmax_skew	Unequal	0.46	0.61
3 T v 1.5 T	4	minmax_skew	Equal	0.46	0.03
Site 1 v Site 2	5	scaled_skew	Equal	0.41	<0.001
Site 1 v Site 3	5	scaled_skew	Unequal	0.44	0.93
Site 2 v Site 3	5	scaled_skew	Unequal	0.43	0.83
GE v Siemens	5	scaled_skew	Unequal	0.46	0.61
3 T v 1.5 T	5	scaled_skew	Equal	0.46	0.03
Site 1 v Site 2	6	roi1_skew	Equal	0.41	<0.001
Site 1 v Site 3	6	roi1_skew	Unequal	0.44	0.93
Site 2 v Site 3	6	roi1_skew	Unequal	0.43	0.83
GE v Siemens	6	roi1_skew	Unequal	0.46	0.61
3 T v 1.5 T	6	roi1_skew	Equal	0.46	0.03
Site 1 v Site 2	7	roi2_skew	Equal	0.41	<0.001
Site 1 v Site 3	7	roi2_skew	Unequal	0.44	0.93
Site 2 v Site 3	7	roi2_skew	Unequal	0.43	0.83
GE v Siemens	7	roi2_skew	Unequal	0.46	0.61
3 T v 1.5 T	7	roi2_skew	Equal	0.46	0.03
Site 1 v Site 2	1	im_kurt	Unequal	1.87	0.82
Site 1 v Site 3	1	im_kurt	Unequal	2.52	0.67
Site 2 v Site 3	1	im_kurt	Equal	2.20	0.08
GE v Siemens	1	im_kurt	Unequal	2.56	0.64
3 T v 1.5 T	1	im_kurt	Equal	2.18	0.50
Site 1 v Site 2	2	sdnorm_kurt	Unequal	1.87	0.82
Site 1 v Site 3	2	sdnorm_kurt	Unequal	2.52	0.67
Site 2 v Site 3	2	sdnorm_kurt	Equal	2.20	0.08
GE v Siemens	2	sdnorm_kurt	Unequal	2.56	0.64
3 T v 1.5 T	2	sdnorm_kurt	Equal	2.18	0.50
Site 1 v Site 2	3	zscore_kurt	Unequal	1.87	0.82
Site 1 v Site 3	3	zscore_kurt	Unequal	2.52	0.67
Site 2 v Site 3	3	zscore_kurt	Equal	2.20	0.08
GE v Siemens	3	zscore_kurt	Unequal	2.56	0.64
3 T v 1.5 T	3	zscore_kurt	Equal	2.18	0.50
Site 1 v Site 2	4	minmax_kurt	Unequal	1.87	0.82
Site 1 v Site 3	4	minmax_kurt	Unequal	2.52	0.67
Site 2 v Site 3	4	minmax_kurt	Equal	2.20	0.08
GE v Siemens	4	minmax_kurt	Unequal	2.56	0.64
3 T v 1.5 T	4	minmax_kurt	Equal	2.18	0.50
Site 1 v Site 2	5	scaled_kurt	Unequal	1.87	0.82
Site 1 v Site 3	5	scaled_kurt	Unequal	2.52	0.67
Site 2 v Site 3	5	scaled_kurt	Equal	2.20	0.08
GE v Siemens	5	scaled_kurt	Unequal	2.56	0.64
3 T v 1.5 T	5	scaled_kurt	Equal	2.18	0.50
Site 1 v Site 2	6	roi1_kurt	Unequal	1.87	0.82
Site 1 v Site 3	6	roi1_kurt	Unequal	2.52	0.67
Site 2 v Site 3	6	roi1_kurt	Equal	2.20	0.08
GE v Siemens	6	roi1_kurt	Unequal	2.56	0.64
3 T v 1.5 T	6	roi1_kurt	Equal	2.18	0.50
Site 1 v Site 2	7	roi2_kurt	Unequal	1.87	0.82
Site 1 v Site 3	7	roi2_kurt	Unequal	2.52	0.67
Site 2 v Site 3	7	roi2_kurt	Equal	2.20	0.08
GE v Siemens	7	roi2_kurt	Unequal	2.56	0.64
3 T v 1.5 T	7	roi2_kurt	Equal	2.18	0.50
