# Supplementary material for: Comparison of intensity normalization methods in prostate, brain, and breast cancer multi-parametric magnetic resonance imaging
Source: Front Oncol. 2025 Feb 7;15:1433444. doi: 10.3389/fonc.2025.1433444 (PMC11842255; doi:10.3389/fonc.2025.1433444)
Supplement: Supplementary file 7 [file DataSheet6.csv]

comparison	sort	feature	result	pooledSD	pval
Site 1 v Site 2	1	im_mean	Unequal	500.89	1.00
Site 1 v Site 3	1	im_mean	Unequal	290.65	0.67
Site 2 v Site 3	1	im_mean	Unequal	547.86	1.00
GE v Siemens	1	im_mean	Unequal	480.05	1.00
3 T v 1.5 T	1	im_mean	Unequal	468.82	1.00
Site 1 v Site 2	2	sdnorm_mean	Unequal	0.74	1.00
Site 1 v Site 3	2	sdnorm_mean	Unequal	0.58	0.77
Site 2 v Site 3	2	sdnorm_mean	Unequal	0.75	1.00
GE v Siemens	2	sdnorm_mean	Unequal	0.87	0.53
3 T v 1.5 T	2	sdnorm_mean	Unequal	0.87	0.74
Site 1 v Site 2	3	zscore_mean	Equal	0.00	<0.001
Site 1 v Site 3	3	zscore_mean	Equal	0.00	<0.001
Site 2 v Site 3	3	zscore_mean	Equal	0.00	<0.001
GE v Siemens	3	zscore_mean	Equal	0.00	<0.001
3 T v 1.5 T	3	zscore_mean	Equal	0.00	<0.001
Site 1 v Site 2	4	minmax_mean	Equal	0.08	<0.001
Site 1 v Site 3	4	minmax_mean	Equal	0.09	<0.001
Site 2 v Site 3	4	minmax_mean	Equal	0.09	<0.001
GE v Siemens	4	minmax_mean	Equal	0.10	<0.001
3 T v 1.5 T	4	minmax_mean	Equal	0.10	<0.001
Site 1 v Site 2	5	scaled_mean	Equal	0.07	<0.001
Site 1 v Site 3	5	scaled_mean	Equal	0.08	<0.001
Site 2 v Site 3	5	scaled_mean	Equal	0.09	<0.001
GE v Siemens	5	scaled_mean	Equal	0.09	<0.001
3 T v 1.5 T	5	scaled_mean	Equal	0.09	<0.001
Site 1 v Site 2	6	roi1_mean	Unequal	2.80	1.00
Site 1 v Site 3	6	roi1_mean	Unequal	4.04	0.86
Site 2 v Site 3	6	roi1_mean	Unequal	2.62	1.00
GE v Siemens	6	roi1_mean	Unequal	3.42	0.99
3 T v 1.5 T	6	roi1_mean	Unequal	3.41	0.99
Site 1 v Site 2	7	roi2_mean	Unequal	17.06	1.00
Site 1 v Site 3	7	roi2_mean	Unequal	22.30	1.00
Site 2 v Site 3	7	roi2_mean	Unequal	13.03	1.00
GE v Siemens	7	roi2_mean	Unequal	22.04	1.00
3 T v 1.5 T	7	roi2_mean	Unequal	21.79	1.00
Site 1 v Site 2	1	im_var	Unequal	186386.46	0.75
Site 1 v Site 3	1	im_var	Unequal	195071.89	0.71
Site 2 v Site 3	1	im_var	Unequal	249715.17	0.83
GE v Siemens	1	im_var	Unequal	207220.10	1.00
3 T v 1.5 T	1	im_var	Unequal	205673.70	1.00
Site 1 v Site 2	2	sdnorm_var	Equal	0.00	<0.001
Site 1 v Site 3	2	sdnorm_var	Equal	0.00	<0.001
Site 2 v Site 3	2	sdnorm_var	Equal	0.00	<0.001
GE v Siemens	2	sdnorm_var	Equal	0.00	<0.001
3 T v 1.5 T	2	sdnorm_var	Equal	0.00	<0.001
Site 1 v Site 2	3	zscore_var	Equal	0.00	<0.001
Site 1 v Site 3	3	zscore_var	Equal	0.00	<0.001
Site 2 v Site 3	3	zscore_var	Equal	0.00	<0.001
GE v Siemens	3	zscore_var	Equal	0.00	<0.001
3 T v 1.5 T	3	zscore_var	Equal	0.00	<0.001
Site 1 v Site 2	4	minmax_var	Equal	0.01	<0.001
Site 1 v Site 3	4	minmax_var	Equal	0.01	<0.001
Site 2 v Site 3	4	minmax_var	Equal	0.01	<0.001
GE v Siemens	4	minmax_var	Equal	0.01	<0.001
3 T v 1.5 T	4	minmax_var	Equal	0.01	<0.001
Site 1 v Site 2	5	scaled_var	Equal	0.01	<0.001
Site 1 v Site 3	5	scaled_var	Equal	0.01	<0.001
Site 2 v Site 3	5	scaled_var	Equal	0.01	<0.001
GE v Siemens	5	scaled_var	Equal	0.01	<0.001
3 T v 1.5 T	5	scaled_var	Equal	0.01	<0.001
Site 1 v Site 2	6	roi1_var	Unequal	33.11	1.00
Site 1 v Site 3	6	roi1_var	Unequal	45.00	0.96
Site 2 v Site 3	6	roi1_var	Unequal	23.25	1.00
GE v Siemens	6	roi1_var	Unequal	35.70	0.99
3 T v 1.5 T	6	roi1_var	Unequal	35.63	1.00
Site 1 v Site 2	7	roi2_var	Unequal	794.82	1.00
Site 1 v Site 3	7	roi2_var	Unequal	1066.45	1.00
Site 2 v Site 3	7	roi2_var	Unequal	538.78	1.00
GE v Siemens	7	roi2_var	Unequal	1005.07	1.00
3 T v 1.5 T	7	roi2_var	Unequal	998.13	1.00
Site 1 v Site 2	1	im_skew	Unequal	0.69	1.00
Site 1 v Site 3	1	im_skew	Unequal	0.76	1.00
Site 2 v Site 3	1	im_skew	Unequal	0.72	0.82
GE v Siemens	1	im_skew	Equal	0.85	0.09
3 T v 1.5 T	1	im_skew	Unequal	0.84	0.52
Site 1 v Site 2	2	sdnorm_skew	Unequal	0.69	1.00
Site 1 v Site 3	2	sdnorm_skew	Unequal	0.76	1.00
Site 2 v Site 3	2	sdnorm_skew	Unequal	0.72	0.82
GE v Siemens	2	sdnorm_skew	Equal	0.85	0.09
3 T v 1.5 T	2	sdnorm_skew	Unequal	0.84	0.52
Site 1 v Site 2	3	zscore_skew	Unequal	0.69	1.00
Site 1 v Site 3	3	zscore_skew	Unequal	0.76	1.00
Site 2 v Site 3	3	zscore_skew	Unequal	0.72	0.82
GE v Siemens	3	zscore_skew	Equal	0.85	0.09
3 T v 1.5 T	3	zscore_skew	Unequal	0.84	0.52
Site 1 v Site 2	4	minmax_skew	Unequal	0.69	1.00
Site 1 v Site 3	4	minmax_skew	Unequal	0.76	1.00
Site 2 v Site 3	4	minmax_skew	Unequal	0.72	0.82
GE v Siemens	4	minmax_skew	Equal	0.85	0.09
3 T v 1.5 T	4	minmax_skew	Unequal	0.84	0.52
Site 1 v Site 2	5	scaled_skew	Unequal	0.69	1.00
Site 1 v Site 3	5	scaled_skew	Unequal	0.76	1.00
Site 2 v Site 3	5	scaled_skew	Unequal	0.72	0.82
GE v Siemens	5	scaled_skew	Equal	0.85	0.09
3 T v 1.5 T	5	scaled_skew	Unequal	0.84	0.52
Site 1 v Site 2	6	roi1_skew	Unequal	0.69	1.00
Site 1 v Site 3	6	roi1_skew	Unequal	0.76	1.00
Site 2 v Site 3	6	roi1_skew	Unequal	0.72	0.82
GE v Siemens	6	roi1_skew	Equal	0.85	0.09
3 T v 1.5 T	6	roi1_skew	Unequal	0.84	0.52
Site 1 v Site 2	7	roi2_skew	Unequal	0.69	1.00
Site 1 v Site 3	7	roi2_skew	Unequal	0.76	1.00
Site 2 v Site 3	7	roi2_skew	Unequal	0.72	0.82
GE v Siemens	7	roi2_skew	Equal	0.85	0.09
3 T v 1.5 T	7	roi2_skew	Unequal	0.84	0.52
Site 1 v Site 2	1	im_kurt	Unequal	1.63	0.84
Site 1 v Site 3	1	im_kurt	Unequal	1.05	0.97
Site 2 v Site 3	1	im_kurt	Equal	1.66	0.21
GE v Siemens	1	im_kurt	Equal	1.52	0.41
3 T v 1.5 T	1	im_kurt	Unequal	1.48	0.99
Site 1 v Site 2	2	sdnorm_kurt	Unequal	1.63	0.84
Site 1 v Site 3	2	sdnorm_kurt	Unequal	1.05	0.97
Site 2 v Site 3	2	sdnorm_kurt	Equal	1.66	0.21
GE v Siemens	2	sdnorm_kurt	Equal	1.52	0.41
3 T v 1.5 T	2	sdnorm_kurt	Unequal	1.48	0.99
Site 1 v Site 2	3	zscore_kurt	Unequal	1.63	0.84
Site 1 v Site 3	3	zscore_kurt	Unequal	1.05	0.97
Site 2 v Site 3	3	zscore_kurt	Equal	1.66	0.21
GE v Siemens	3	zscore_kurt	Equal	1.52	0.41
3 T v 1.5 T	3	zscore_kurt	Unequal	1.48	0.99
Site 1 v Site 2	4	minmax_kurt	Unequal	1.63	0.84
Site 1 v Site 3	4	minmax_kurt	Unequal	1.05	0.97
Site 2 v Site 3	4	minmax_kurt	Equal	1.66	0.21
GE v Siemens	4	minmax_kurt	Equal	1.52	0.41
3 T v 1.5 T	4	minmax_kurt	Unequal	1.48	0.99
Site 1 v Site 2	5	scaled_kurt	Unequal	1.63	0.84
Site 1 v Site 3	5	scaled_kurt	Unequal	1.05	0.97
Site 2 v Site 3	5	scaled_kurt	Equal	1.66	0.21
GE v Siemens	5	scaled_kurt	Equal	1.52	0.41
3 T v 1.5 T	5	scaled_kurt	Unequal	1.48	0.99
Site 1 v Site 2	6	roi1_kurt	Unequal	1.63	0.84
Site 1 v Site 3	6	roi1_kurt	Unequal	1.05	0.97
Site 2 v Site 3	6	roi1_kurt	Equal	1.66	0.21
GE v Siemens	6	roi1_kurt	Equal	1.52	0.41
3 T v 1.5 T	6	roi1_kurt	Unequal	1.48	0.99
Site 1 v Site 2	7	roi2_kurt	Unequal	1.63	0.84
Site 1 v Site 3	7	roi2_kurt	Unequal	1.05	0.97
Site 2 v Site 3	7	roi2_kurt	Equal	1.66	0.21
GE v Siemens	7	roi2_kurt	Equal	1.52	0.41
3 T v 1.5 T	7	roi2_kurt	Unequal	1.48	0.99
